# Supplementary material for: From Double-Strand Break Recognition to Cell-Cycle Checkpoint Activation: High Content and Resolution Image Cytometry Unmasks 53BP1 Multiple Roles in DNA Damage Response and p53 Action
Source: Int J Mol Sci. 2022 Sep 5;23(17):10193. doi: 10.3390/ijms231710193 (PMC9456172; doi:10.3390/ijms231710193)
Supplement: Supplementary file 1 [file ijms-23-10193-s001.zip]

Archive with 5 entries (5 files):
- SupplementaryFigureS1.pdf
- SupplementaryFigureS2.pdf
- SupplementaryFigureS3.pdf
- SupplementaryFigureS4.pdf
- SupplementaryFigureS5.pdf
